# Supplementary material for: Phylogenetic Signal Dissection of Heterogeneous 28S and 16S rRNA Genes in Spinicaudata (Branchiopoda, Diplostraca)
Source: Genes (Basel). 2021 Oct 27;12(11):1705. doi: 10.3390/genes12111705 (PMC8625258; doi:10.3390/genes12111705)
Supplement: Supplementary file 1 [file genes-12-01705-s001.zip]

Archive with 3 entries (3 files):
- Figure S1.pdf
- Table S1 List of taxa used in this study.xlsx
- Table S2 Statistical comparison of the compositional heterogeneity.pdf
