# Supplementary material for: Phylogenetic Signal Dissection of Heterogeneous 28S and 16S rRNA Genes in Spinicaudata (Branchiopoda, Diplostraca)
Source: Genes (Basel). 2021 Oct 27;12(11):1705. doi: 10.3390/genes12111705 (PMC8625258; doi:10.3390/genes12111705)
Supplement: Supplementary file 1 [file genes-12-01705-s001.zip › Table S1 List of taxa used in this study.xlsx]

## Sheet: Sheet1
Table S1 List of taxa and gene sequences used in this study.
Order/Suborder	Family	Genus	Species	Country/Region	GenBank accession				Species name under which sequences were published
					16S rRNA	28S rRNA	COI	EF1a
Outgroup
Laevicaudata	Lynceidae	Lynceus	Lynceus biformis (Ishikawa, 1895)	Japan	EF189611	EF189653	EF189672	EF446669
			Lynceus tatei (Brady, 1886)	Australia	EF189612	EF189654
Notostraca	Triopsidae	Triops	Triops granarius (Lucas, 1864)	China, Japan	MF496656	AM269445
			T. longicaudatus (LeConte, 1846)	USA		AM269436
			T. cancriformis (Bosc, 1801)	Austria	NC004465	EF189663
			T. australiensis (Spencer & Hall, 1895)	Australia		EF189662
		Lepidurus	Lepidurus apus (Linné, 1758)	Germany	NC_044646	EF189647
			Lepidurus arcticus (Pallas, 1793)	Norway	NC_044654	HF911500
Anostraca	Chirocephalidae	Artemiopsis	Artemiopsis stefanssoni (Johansen 1921)	Canada		AF209045
		Eubranchipus	Eubranchipus sp.	Canada		AF209044
	Thamnocephalidae	Thamnocephalus	Thamnocephalus platyurus (Packard 1877)	USA		AF209046
		Branchinella	Branchinella occidentalis (Dakin, 1914)	Australia		AY744895
	Branchipodidae	Parartemia	Parartemia minuta (Geddes, 1973)	Australia		EF189656
			Parartemia longicaudata (Linder, 1941)	Australia		AF209043
			Parartemia contracta (Linder, 1941)	Australia		AF209042
Ingroup
Spinicaudata	Cyzicidae	Cyzicus	Cyzicus bucheti (Daday, 1913)	Morocco	MN584986	MN585051	MN553611	MN553656
			Cyzicus bucheti (Daday, 1913)	Morocco	MN584987	MN585052	MN553612	MN553657
			Cyzicus californicus (Packard, 1874)	USA	MN584976	MN585041
			Cyzicus californicus (Packard, 1874)	USA	MN584977	MN585042, FJ830362
			Cyzicus gifuensis (Ishikawa, 1895)	Japan	EF189602	EF189640			Caenestheriella gifuensis
			Cyzicus gifuensis (Ishikawa, 1895)	Japan	MN584974	MN585039
			Cyzicus gifuensis (Ishikawa, 1895)	Japan	MN584975	MN585040	MN553604
			Cyzicus gynecius (Mattox, 1950)	USA		AY851402
			Cyzicus gynecius (Mattox, 1950)	USA		AY851403		FJ499036	Cyzicus gynecia
			Cyzicus gynecius (Mattox, 1950)	USA		AY851404		FJ499039	Cyzicus gynecia
			Cyzicus gynecius (Mattox, 1950)	USA		AY851405		FJ499040	Cyzicus gynecia
			Cyzicus gynecius (Mattox, 1950)	USA	MN584978	MN585043	FJ830336	MN553651	Cyzicus gynecia
			Cyzicus gynecius (Mattox, 1950)	USA	FJ830350	MN585044	MN553605	MN553652
			Cyzicus mexicanus (Claus, 1860)	USA	MN584988	MN585053
			Cyzicus mexicanus (Claus, 1860)	USA	MN584989	MN585054
			Cyzicus setosus (Pearse, 1912)		DQ310668		DQ310628		Cyzicus setosa
			Cyzicus setosus (Pearse, 1912)	USA	MN584982	MN585047, AF532879	MN553608	MN553654
			Cyzicus setosus (Pearse, 1912)	USA	MN584983	MN585048
			Cyzicus sp.	Romania	MN584984		MN553609
			Cyzicus tetracerus (Krynicki, 1830)	Jordan	MN584980	MN585045	MN553606	MN553653
			Cyzicus tetracerus (Krynicki, 1830)	Jordan	MN584981	MN585046	MN553607
			Cyzicus tetracerus (Krynicki, 1830)	Austria		FJ830363
			Cyzicus tetracerus (Krynicki, 1830)	Ukraine	MN584998	MN585063	MN553618
			Cyzicus tetracerus (Krynicki, 1830)	Ukraine	MN584999	MN585064	MN553619
			Cyzicus tetracerus (Krynicki, 1830)	France	MN585012	MN585078	MN553630
		Ozestheria	Ozestheria cf. berneyi (M) (Gurney, 1927)	Australia	MN584957	KJ705327	KJ705365	KJ706086	Ozestheria cf. berneyi M
			Ozestheria cf. berneyi (N) (Gurney, 1927)	Australia	MN584958	KJ705337, KJ705330	KJ705417	KJ706090	Ozestheria cf. berneyi N
			Ozestheria lutraria (Brady, 1886)	Australia	EF189601, DQ470603	KJ705321, EF189639, DQ470645	KJ705372	KJ706087
			Ozestheria pilosa (Baird, 1849)	Thailand	MN584990	MN585055	MN553613	MN553658
			Ozestheria pilosa (Baird, 1849)	Thailand	MN584991	MN585056	MN553614	MN553659
			Ozestheria pilosa (Baird, 1849)	Thailand	MN584992	MN585057	MN553615	MN553660
			Ozestheria pilosa (Baird, 1849)	Thailand	MN584993	MN585058
			Ozestheria pilosa (Baird, 1849)	Thailand	MN584994
			Ozestheria pilosa (Baird, 1849)	Thailand	MN584995	MN585060
			Ozestheria pilosa (Baird, 1849)	Thailand	MN585013	MN585079	MN553631	MN553669
			Ozestheria rubra (Daday, 1913)	Australia		KJ705347, KJ705342	KJ705642-KJ705648	KJ706100-KJ706105
			Ozestheria sp.	Australia		FJ499303-FJ499305		FJ499120	Cyzicus sp.
			Ozestheria sp.	Australia		FJ499306-FJ499308		FJ499121	Cyzicus sp.
			Ozestheria sp.	Australia		FJ499309		FJ499122	Cyzicus sp.
			Ozestheria sp.	Chengde,China	MZ313265	MZ313267	MZ318670	MZ318668
			Ozestheria sp.	Changchun,China	MZ313266	MZ313268	MZ318671	MZ318669
			Ozestheria sp.	Mongolia	MN584985	MN585050	MN553610	MN553655	Cyzicus sp.
			Ozestheria sp.	Niger	MN585014	MN585080	MN553632
			Ozestheria sp.	Madagascar	MN585015	MN585081	MN553633	MN553670
			Ozestheria sp. A	Australia		KJ705325	KJ705667	KJ706108
			Ozestheria sp. B	Australia	MN584959	KJ705324	KJ705375	KJ706088
			Ozestheria sp. E	Australia	MN584960	KJ705345
			Ozestheria sp. G	Australia	MN584962	KJ705341	KJ705756
			Ozestheria sp. H	Australia	MN584963	KJ705329, KJ705339	KJ705760	KJ706109
			Ozestheria sp. I	Australia	MN584964	KJ705338	KJ705773	KJ706111
			Ozestheria sp. K	Australia	MN584965	KJ705328	KJ705790
			Ozestheria sp. O	Australia	MN584966	KJ705322	KJ705865	KJ706112
			Ozestheria sp. P	Australia	MN584967	KJ705340	KJ705894	KJ706116
			Ozestheria sp. Q	Australia	MN584968	KJ705323	KJ705907	KJ706117
			Ozestheria sp. R	Australia	MN584969	KJ705336	KJ705995
			Ozestheria sp. S	Australia	MN584970	KJ705326	KJ705360	KJ706085
			Ozestheria sp. T	Australia		KJ705343
			Ozestheria sp. U	Australia	MN584972	KJ705335	KJ706082
			Ozestheria sp. W	Australia	MN584973	KJ705344	KJ706083
		Caenestheria	Caenestheria sp.	Australia	FJ830348	FJ830360	FJ830334	KJ706084	Caenestheria sp.Cae01
		Caenestheriella	Caenestheriella sp.	Australia	FJ830349	FJ830361	FJ830335		Caenestheriella sp Spi01
	Eocyzicidae	Eocyzicus	Eocyzicus argillaquus Tippelt and Schwentner, 2018	Australia	MN584944, FJ830351	KC583560, FJ830364	KC583733	KC583596
			Eocyzicus breviantennus Tippelt and Schwentner, 2018	Australia	MN584940	KC583555	KC583815		Eocyzicus sp. S
			Eocyzicus careyensis Tippelt and Schwentner, 2018	Australia	MN584941	KC583559	KC583813		Eocyzicus sp. R
			Eocyzicus digueti (Richard, 1895)	Mexico		AY851406		FJ499042
			Eocyzicus digueti (Richard, 1895)	Mexico		AY851407		FJ499043
			Eocyzicus digueti (Richard, 1895)	USA		FJ499300		FJ499090
			Eocyzicus digueti (Richard, 1895)	USA		FJ499301		FJ499091
			Eocyzicus mesopotamiensis Mohammad, 1985	Iran	MN584945		MN553596
			Eocyzicus mesopotamiensis Mohammad, 1985	Iran	MN584946	MN585028	MN553597	MN553645
			Eocyzicus mongolianus Uéno, 1927	China	JN205062	JN205065
			Eocyzicus occidentalis Tippelt and Schwentner, 2018	Australia	MN584942		KC583812		Eocyzicus sp. Q
			Eocyzicus orientalis Daday, 1913	China	JN205063	JN205066
			Eocyzicus parooensis Tippelt and Schwentner, 2018	Australia	MN584943	KC583557-KC583558, FJ830365	KC583795	KC583600
			Eocyzicus parvus Tippelt and Schwentner, 2018	Australia	MN584939	KC583553	KC583824	KC583564	Eocyzicus sp. T
			Eocyzicus phytophilus Tippelt and Schwentner, 2018	Australia	MN584937	KC583547	KC583945	KC583585	Eocyzicus sp. Y
			Eocyzicus saharicus Gauthier, 1937	Morocco	MN585016	MN585082	MN553634
			Eocyzicus sp.	Australia	MN584996		MN553616
			Eocyzicus sp.	Australia	MN584997		MN553617
			Eocyzicus sp.	South Africa	MN585000	MN585065	MN553620	MN553661
			Eocyzicus sp.	South Africa	MN585001	MN585066	MN553621	MN553662
			Eocyzicus sp.	South Africa		MN585067	MN553622	MN553663
			Eocyzicus sp.	South Africa	MN585002	MN585068	MN553623
			Eocyzicus sp.	South Africa	MN585003	MN585069	MN553624
			Eocyzicus taiwanensis Rogers et. al., 2017	Taiwan	MN584947	MN585029	MN553598	MN553646
			Eocyzicus timmsi Tippelt and Schwentner, 2018	Australia	FJ830353	FJ830366	FJ830340	KC583575	Eocyzicus sp. W
			Eocyzicus ubiquus Tippelt and Schwentner, 2018	Australia	MN584938		KC583888	KC583567	Eocyzicus sp. U
	Leptestheriidae	Eoleptestheria	Eoleptestheria cf. ticinensis (Balsamo-Crivelli, 1859)	Australia	MN584948	MN585030, MN585093	KP754137	MN553647
		Maghrebestheria	Maghrebestheria maroccana Thiery, 1988	Morocco	MN584952	MN585034	MN553601	MN553649
			Maghrebestheria maroccana Thiery, 1988	Morocco	MN584953	MN585035	MN553602	MN553650
		Leptestheria	Leptestheria brevirostris Barnard, 1924	Botswana	MN585004, MN548772	MN585070	MN553625	MN553664
			Leptestheria compleximanus (Packard, 1877)	USA		AY851391	FJ499124	FJ499032
			Leptestheria compleximanus (Packard, 1877)	USA		AY851392	FJ499125	FJ499033
			Leptestheria compleximanus (Packard, 1877)	USA		AY851393
			Leptestheria compleximanus (Packard, 1877)	USA		AY851394
			Leptestheria compleximanus (Packard, 1877)	USA		AY851395		FJ499037
			Leptestheria compleximanus (Packard, 1877)	USA		AY851396		FJ499038
			Leptestheria compleximanus (Packard, 1877)	USA		AY851397
			Leptestheria compleximanus (Packard, 1877)	USA		AY851398		FJ499041
			Leptestheria compleximanus (Packard, 1877)	USA		FJ499296	FJ499184	FJ499085
			Leptestheria compleximanus (Packard, 1877)	USA		FJ499297		FJ499086
			Leptestheria compleximanus (Packard, 1877)	USA	FJ830347		FJ830332
			Leptestheria compleximanus (Packard, 1877)	USA	MN584954	MN585036
			Leptestheria cortieri Daday, 1913	Mauritania	MN585018	MN585084	MN553636
			Leptestheria dahalacensis (Rüppell, 1837)	Austria		AY851408		FJ499044
			Leptestheria dahalacensis (Rüppell, 1837)	Austria		AY851409		FJ499045
			Leptestheria dahalacensis (Rüppell, 1837)	Austria	EF189606	EF189648	EF189670	AF526291
			Leptestheria dahalacensis (Rüppell, 1837)		AY159586
			Leptestheria dahalacensis (Rüppell, 1837)		DQ470600	DQ470642
			Leptestheria dahalacensis (Rüppell, 1837)	Italia	DQ872783		DQ872787
			Leptestheria dahalacensis (Rüppell, 1837)	Italia	DQ872784		DQ872788
			Leptestheria dahalacensis (Rüppell, 1837)	Austria/Germany	DQ872785		DQ872789
			Leptestheria dahalacensis (Rüppell, 1837)	Austria	MN585019	MN585085	MN553637
			Leptestheria kawachiensis Uéno, 1927	Japan	MN584955	MN585037
			Leptestheria kawachiensis Uéno, 1927	Japan	MN584956	MN585038	MN553603
			Leptestheria kawachiensis Uéno, 1927	Japan	EF189607	EF189649
			Leptestheria mayeti (Simon, 1885)	Algeria	MN584949		MN553599
			Leptestheria mayeti (Simon, 1885)	Algeria	MN584950
			Leptestheria mayeti (Simon, 1885)	Tunisia	MN585020		MN553638
			Leptestheria nobilis Sars, 1900	India	MN585021	MN585087	MN553639
			Leptestheria rubidgei (Baird, 1862)	South Africa	MN585005	MN585071	MN553626	MN553665
			Leptestheria rubidgei (Baird, 1862)	South Africa	MN585006	MN585072	MN553627	MN553666
			Leptestheria rubidgei (Baird, 1862)	South Africa	MN585007	MN585073
			Leptestheria rubidgei (Baird, 1862)	South Africa		MN585074	MN553628	MN553667
			Leptestheria sp.	USA		FJ499299	FJ499187	FJ499089
			Leptestheria sp.	USA		FJ499298		FJ499088
			Leptestheria sp.	Brazil	MN585017		MN553635
			Leptestheria sp.	India	MN585022		MN553640	MN553671
			Leptestheria sp.	India	MN585023		MN553641
			Leptestheria sp.	Madagascar	MN585024	MN585090	MN553642
			Leptestheria sp.	Madagascar	MN585025	MN585091	MN553643
			Leptestheria venezuelica Daday, 1913	Chile	MN584951	MN585033	MN553600	MN553648
	Limnadiidae	Australimnadia	Australimnadia grobbeni (Daday, 1925)	Australia	FJ830355	FJ830368	FJ830342	KT736036	Australimnadia gigantea
			Australimnadia sp.	Australia		FJ499293		FJ499293	Limnadiidae lineage AU sp. 1
		Gondwanalimnadia	Gondwanalimnadia alluaudi (Daday, 1926)	South Africa		FJ499253		FJ499106	Afrolimnadia sp.
		Calalimnadia	Calalimnadia mahei Rabet and Rogers, 2012	Mauritius		AY851439		FJ499046
		Eulimnadia	Eulimnadia africana (Brauer, 1877)	South Africa		FJ499232-FJ499233, DQ198215	FJ499202	FJ499104
			Eulimnadia agassizii (Packard, 1874)	USA		FJ499241-FJ499242		KM923874
			Eulimnadia brasiliensis (Sars, 1902)	Brazil		FJ499245
			Eulimnadia braueriana Ishikawa, 1895	Japan	EF189604	EF189644, AY851425-AY851426	EF189667	EF189593
			Eulimnadia colombiensis (Roessler, 1990)	Venezuela		AY851414-AY851415		FJ499048
			Eulimnadia cylindrova (Belk, 1989)	Ecuador, Galapagos Islands		FJ499240		FJ499101
			Eulimnadia cylindrova (Belk, 1989)	Galapagos		AY851432
			Eulimnadia cylindrova (Belk, 1989)	Venezuela		AY851413
			Eulimnadia cylindrova (Belk, 1989)	Martinique, FWI		DQ198189
			Eulimnadia cylindrova (Belk, 1989)	Desirade, FWI		DQ198188
			Eulimnadia cylindrova (Belk, 1989)	Japan		DQ198198		FJ499138
			Eulimnadia cylindrova (Belk, 1989)	Japan		DQ198197
			Eulimnadia cylindrova (Belk, 1989)	Baja California		AY851422
			Eulimnadia cylindrova (Belk, 1989)	Baja California		AY851419
			Eulimnadia cylindrova (Belk, 1989)	Baja California		AY851418
			Eulimnadia dahli (Sars, 1896)	Australia		FJ499228-FJ499229, DQ198194-DQ198195		FJ499094-FJ499096
			Eulimnadia diversa (Mattox, 1937)	USA		FJ499234-FJ499237, AY851420-AY851421, AY851441		FJ499119
			Eulimnadia feriensis (Dakin, 1914)	Australia		DQ198205-DQ198211, DQ198174-DQ198184, DQ198187, DQ198193
			Eulimnadia follisimilis (Pereira & Garcia, 2001)	USA		FJ499238-FJ499239
			Eulimnadia magdalenensis Roessler, 1990	Venezuela		AY851445, AY851416, AY851411		FJ499047
			Eulimnadia michaeli Nayar and Nair, 1968	Thailand		FJ499243-FJ499244		FJ499123
			Eulimnadia packardiana (Ishikawa, 1895)	Japan		AY851443
			Eulimnadia texana Packard, 1871	USA		AY851435-AY851438, AY851410, DQ198201, AY851444, AY851423-AY851424, AY851427-AY851429, FJ499230-FJ499231
			Eulimnadia sp. WRH-2004	USA		AY851455
			Eulimnadia sp. 2	Australia		FJ499223	FJ499208	FJ499109
			Eulimnadia sp. C	Australia	MN585009		MN553629	MN553668
			Eulimnadia sp. H	Australia	MN585010	MN585076	KP754177	KP754215
			Eulimnadia sp. K	Australia	MN585011	MN585077	KP754201	KP754221
		Metalimnadia	Metalimnadia serratura (Mattox, 1952)	Brazil		AY851417
			Metalimnadia sp.	Brazil		FJ499247		FJ499049
		Imnadia	Imnadia yeyetta Hertzog, 1935	Austria	EF189605	EF189646	EF189668	FJ499059
		Limnadia	Limnadia americana Morse, 1868	USA		AY851399		FJ499034
			Limnadia lenticularis (Linnaeus, 1761)	Austria, Italy	EF189609	EF189651,FJ499279, FJ499280-FJ499285	EF189671	FJ499098
			Limnadia nipponica Ishikawa, 1895	Japan		FJ499286		FJ499087
			Limnadia sp. JRdW-2005		DQ310670
		Limnadopsis	Limnadopsis birchii (Baird, 1860)	Australia	FJ830356	FJ830369	FJ830343	HQ717726
			Limnadopsis tatei (Spencer and Hall, 1896)	Australia	FJ830358	FJ830371	HQ717781	HQ717736
			Limnadopsis cf. tatei (Spencer and Hall, 1896)	Australia		FJ499287-FJ499288	FJ499181	FJ499079
			Limnadopsis cf. tatei (Spencer and Hall, 1896)	Australia		FJ499289		FJ499107
			Limnadopsis paradoxa Timms, 2009	Australia	FJ830359	FJ830372	HQ717747	HQ717728
			Limnadopsis paradoxa Timms, 2009	Australia		FJ499290	FJ499190	FJ499092	Limnadopsis sp. 2
			Limnadopsis parvispinus Henry, 1924	Australia	FJ830357	FJ830370	FJ830344	HQ717730
			Limnadopsis sp. 1	Australia		FJ499292		FJ499115
			Limnadopsis sp. 3	Australia		FJ499291
			Undescribed limnadopsoid species	Australia		FJ499295
		Paralimnadia	Paralimnadia badia (Wolf, 1911)	Australia		FJ499256-FJ499261	FJ499172	FJ499071
			Paralimnadia cygnorum (Dakin, 1914)	Australia		FJ499271-FJ499272
			Paralimnadia sordida (King, 1855)	Australia		FJ499263-FJ499265, FJ499273-FJ499278	FJ499179	FJ499077
			Paralimnadia stanleyana (King, 1855)	Australia		FJ499269-FJ499270	KP754208	KP754229
			Paralimnadia urukhai (Webb and Bell, 1979)	Australia		FJ499268	FJ499173	FJ499072
			Paralimnadia sp.	Australia	FJ830354	FJ830367	FJ830341	HQ717724
			Paralimnadia sp. 2	Australia		AF532886
